# Supplementary material for: Systematic review to understand and improve care after stillbirth: a review of parents’ and healthcare professionals’ experiences
Source: BMC Pregnancy Childbirth. 2016 Jan 25;16:16. doi: 10.1186/s12884-016-0806-2 (PMC4727309; doi:10.1186/s12884-016-0806-2)
Supplement: Additional file 3: — Parent Intensity Effect Size table, excel, description of individual articles used in the parent data set. (XLSX 22 kb) [file 12884_2016_806_MOESM3_ESM.xlsx]

## Sheet: Sheet1
Authors	Date	Abstracted findings	Intensity effect size	Country	Design	Analysis	Sample size
Radestad	1996	1. Behaviours and actions of staff can have a memorable impact on parents	0.13	Sweden	Questionnaire	Statistics	380
		12. Spending time and making memories with their baby should be an option that is supported and offered more than once
		19. Parents would appreciate a healthcare system ready to provide emotional support following birth and discharge from hospital
Yee Khong	1997	4. Research and multiprofessional training is important for all staff to improve standards of bereavement care	0.13	Australia	Questionnaire	Statistics	47
		15. Parents want improved training so that staff can provide tailored discussions and written information to help them make informed decisions about Post-Mortem and funeral arrangements
		16. There are many factors which influence parents decision whether to have a Post-Mortem
Malacrida	1997	2. Clear, easily understandable and structured information given sensitively at appropriate times, helps parents through their experience	0.43	Canada	Unstructured interviews	Grounded theory	26
		5. Parents wish for increased awareness and acknowledgement of stillbirth
		9. To be involved in decision making parents appreciate being given options and the time to consider them
		11. Staff should support parents to express their concerns
		12. Spending time and making memories with their baby should be an option that is supported and offered more than once
		14. Pain relief options should be fully discussed with parents
		17. Parents may regret certain decisions made regarding Post-Mortem and funeral arrangements
		19. Parents would appreciate a healthcare system ready to provide emotional support following birth and discharge from hospital
		20. Parents should be supplied with information about what to expect post-natally
		21. A debriefing and follow-up appointment can help resolve uncertainty
Wagner	1997	19. Parents would appreciate a healthcare system ready to provide emotional support following birth and discharge from hospital	0.04	USA	Structured telephone interview	Descriptive statistics	11
Dyson	1998	1. Behaviours and actions of staff can have a memorable impact on parents	0.3	UK	Interviews	Content analysis	8
		2. Clear, easily understandable and structured information given sensitively at appropriate times, helps parents through their experience
		12. Spending time and making memories with their baby should be an option that is supported and offered more than once
		13. Support and Information from staff may help parents who feel emotionally unprepared for a vaginal birth
		19. Parents would appreciate a healthcare system ready to provide emotional support following birth and discharge from hospital
		21. A debriefing and follow-up appointment can help resolve uncertainty
		23. Clear care pathways are required at the interface between primary and secondary care
Lee	2012	1. Behaviours and actions of staff can have a memorable impact on parents	0.3	Australia	Online survey	Thematic analysis (Braun & Clarke)	14
		2. Clear, easily understandable and structured information given sensitively at appropriate times, helps parents through their experience
		3. Parents want privacy not abandonment
		5. Parents wish for increased awareness and acknowledgement of stillbirth
		12. Spending time and making memories with their baby should be an option that is supported and offered more than once
		13. Support and Information from staff may help parents who feel emotionally unprepared for a vaginal birth
		19. Parents would appreciate a healthcare system ready to provide emotional support following birth and discharge from hospital
Samuelsson	2001	1. Behaviours and actions of staff can have a memorable impact on parents	0.61	Sweden	Structured interviews	Phenomenological methodology	11
		2. Clear, easily understandable and structured information given sensitively at appropriate times, helps parents through their experience
		3. Parents want privacy not abandonment
		5. Parents wish for increased awareness and acknowledgement of stillbirth
		6. Fathers may have different needs to mothers; they want to be involved in decision making and often focus on practical tasks
		9. To be involved in decision making parents appreciate being given options and the time to consider them
		10. Parents have a range of emotions and reactions because stillbirth is a life changing event
		11. Staff should support parents to express their concerns
		12. Spending time and making memories with their baby should be an option that is supported and offered more than once
		13. Support and Information from staff may help parents who feel emotionally unprepared for a vaginal birth
		14. Pain relief options should be fully discussed with parents
		19. Parents would appreciate a healthcare system ready to provide emotional support following birth and discharge from hospital
		20. Parents should be supplied with information about what to expect post-natally
		21. A debriefing and follow-up appointment can help resolve uncertainty
Trulsson	2004	1. Behaviours and actions of staff can have a memorable impact on parents	0.39	Norway	Interviews	Phenomenological methodology	12
		2. Clear, easily understandable and structured information given sensitively at appropriate times, helps parents through their experience
		7. Continuity of care and carer is important to parents
		8. Parents with a baby who died in-utero may feel that their care is not appropriately prioritised by staff
		9. To be involved in decision making parents appreciate being given options and the time to consider them
		10. Parents have a range of emotions and reactions because stillbirth is a life changing event
		11. Staff should support parents to express their concerns
		12. Spending time and making memories with their baby should be an option that is supported and offered more than once
		13. Support and Information from staff may help parents who feel emotionally unprepared for a vaginal birth
Cacciatore	2007	22. Support groups are helpful for many parents	0.04	International (primarily USA)	Questionnaire	Phenomenology	47
Cacciatore	2007	1. Behaviours and actions of staff can have a memorable impact on parents	0.22	International (primarily USA)	Questionnaire	Phenomenology	47
		12. Spending time and making memories with their baby should be an option that is supported and offered more than once
		19. Parents would appreciate a healthcare system ready to provide emotional support following birth and discharge from hospital
		21. A debriefing and follow-up appointment can help resolve uncertainty
		22. Support groups are helpful for many parents
Surkan	2008	12. Spending time and making memories with their baby should be an option that is supported and offered more than once	0.09	Sweden	Questionnaire	Multivariate regression analysis	314
		20. Parents should be supplied with information about what to expect post-natally
Conry	2008	1. Behaviours and actions of staff can have a memorable impact on parents	0.52	South Africa	Semi-structured interviews	Mixed methods (Cresswell)	14
		2. Clear, easily understandable and structured information given sensitively at appropriate times, helps parents through their experience
		3. Parents want privacy not abandonment
		4. Research and multiprofessional training is important for all staff to improve standards of bereavement care
		5. Parents wish for increased awareness and acknowledgement of stillbirth
		12. Spending time and making memories with their baby should be an option that is supported and offered more than once
		14. Pain relief options should be fully discussed with parents
		17. Parents may regret certain decisions made regarding Post-Mortem and funeral arrangements
		19. Parents would appreciate a healthcare system ready to provide emotional support following birth and discharge from hospital
		20. Parents should be supplied with information about what to expect post-natally
		21. A debriefing and follow-up appointment can help resolve uncertainty
		23. Clear care pathways are required at the interface between primary and secondary care
Wildsmith	2008	4. Research and multiprofessional training is important for all staff to improve standards of bereavement care	0.04	UK	Personal account	Personal account	1
Radestad	2009	12. Spending time and making memories with their baby should be an option that is supported and offered more than once	0.04	Sweden	Questionnaire	Statistics	314
Forhan	2010	4. Research and multiprofessional training is important for all staff to improve standards of bereavement care	0.04	USA	Personal account	Autoethnography	1
Cacciatore	2010	5. Parents wish for increased awareness and acknowledgement of stillbirth	0.04	International (primarily USA)	Questionnaire	Phenomenology	47
Erlandsson	2011	1. Behaviours and actions of staff can have a memorable impact on parents	0.3	Sweden	Questionnaire	Descriptive statistics	55
		2. Clear, easily understandable and structured information given sensitively at appropriate times, helps parents through their experience
		3. Parents want privacy not abandonment
		6. Fathers may have different needs to mothers; they want to be involved in decision making and often focus on practical tasks
		7. Continuity of care and carer is important to parents
		19. Parents would appreciate a healthcare system ready to provide emotional support following birth and discharge from hospital
		20. Parents should be supplied with information about what to expect post-natally
Richardson	2011	1. Behaviours and actions of staff can have a memorable impact on parents	0.13	Australia	Online survey	Content analysis	214
		2. Clear, easily understandable and structured information given sensitively at appropriate times, helps parents through their experience
		19. Parents would appreciate a healthcare system ready to provide emotional support following birth and discharge from hospital
Avelin	2011	19. Parents would appreciate a healthcare system ready to provide emotional support following birth and discharge from hospital	0.04	Sweden	Focus groups	Content analysis (Graneheim & Lundman)	25
Radestad	2011	1. Behaviours and actions of staff can have a memorable impact on parents	0.13	Sweden	Online questionnaire	Inductive manifest content analysis	799
		2. Clear, easily understandable and structured information given sensitively at appropriate times, helps parents through their experience
		12. Spending time and making memories with their baby should be an option that is supported and offered more than once
Kerslake	2012	5. Parents wish for increased awareness and acknowledgement of stillbirth	0.13	UK	Personal account	Personal account	2
		12. Spending time and making memories with their baby should be an option that is supported and offered more than once
		13. Support and Information from staff may help parents who feel emotionally unprepared for a vaginal birth
Heazell	2012	15. Parents want improved training so that staff can provide tailored discussions and written information to help them make informed decisions about Post-Mortem and funeral arrangements	0.09	UK	Online survey	Descriptive statistics	460
		16. There are many factors which influence parents decision whether to have a Post-Mortem
Radestad	2001	1. Behaviours and actions of staff can have a memorable impact on parents	0.3	Sweden	Questionnaire	Statistics	314
		2. Clear, easily understandable and structured information given sensitively at appropriate times, helps parents through their experience
		3. Parents want privacy not abandonment
		9. To be involved in decision making parents appreciate being given options and the time to consider them
		12. Spending time and making memories with their baby should be an option that is supported and offered more than once
		19. Parents would appreciate a healthcare system ready to provide emotional support following birth and discharge from hospital
		21. A debriefing and follow-up appointment can help resolve uncertainty
Saflund	2004	1. Behaviours and actions of staff can have a memorable impact on parents	0.43	Sweden	Interviews	Content analysis	24
		2. Clear, easily understandable and structured information given sensitively at appropriate times, helps parents through their experience
		3. Parents want privacy not abandonment
		7. Continuity of care and carer is important to parents
		10. Parents have a range of emotions and reactions because stillbirth is a life changing event
		12. Spending time and making memories with their baby should be an option that is supported and offered more than once
		13. Support and Information from staff may help parents who feel emotionally unprepared for a vaginal birth
		16. There are many factors which influence parents decision whether to have a Post-Mortem
		19. Parents would appreciate a healthcare system ready to provide emotional support following birth and discharge from hospital
		21. A debriefing and follow-up appointment can help resolve uncertainty
Kavanaugh	2005	1. Behaviours and actions of staff can have a memorable impact on parents	0.39	USA	Interviews	Phenomenology	23
		2. Clear, easily understandable and structured information given sensitively at appropriate times, helps parents through their experience
		6. Fathers may have different needs to mothers; they want to be involved in decision making and often focus on practical tasks
		10. Parents have a range of emotions and reactions because stillbirth is a life changing event
		12. Spending time and making memories with their baby should be an option that is supported and offered more than once
		17. Parents may regret certain decisions made regarding Post-Mortem and funeral arrangements
		18. Long delays and inconclusive results can cause distress to parents
		19. Parents would appreciate a healthcare system ready to provide emotional support following birth and discharge from hospital
		20. Parents should be supplied with information about what to expect post-natally
McCreight	2008	1. Behaviours and actions of staff can have a memorable impact on parents	0.35	UK	Interviews	Narrative analysis (Polkinghorne)	23
		4. Research and multiprofessional training is important for all staff to improve standards of bereavement care
		5. Parents wish for increased awareness and acknowledgement of stillbirth
		9. To be involved in decision making parents appreciate being given options and the time to consider them
		16. There are many factors which influence parents decision whether to have a Post-Mortem
		19. Parents would appreciate a healthcare system ready to provide emotional support following birth and discharge from hospital
		20. Parents should be supplied with information about what to expect post-natally
		22. Support groups are helpful for many parents
Breeze	2012	4. Research and multiprofessional training is important for all staff to improve standards of bereavement care	0.13	UK	Questionnaire	Descriptive statistics	31
		15. Parents want improved training so that staff can provide tailored discussions and written information to help them make informed decisions about Post-Mortem and funeral arrangements
		16. There are many factors which influence parents decision whether to have a Post-Mortem
Flenady	2010	4. Research and multiprofessional training is important for all staff to improve standards of bereavement care	0.17	Australia	Focus groups	Content analysis	17
		15. Parents want improved training so that staff can provide tailored discussions and written information to help them make informed decisions about Post-Mortem and funeral arrangements
		16. There are many factors which influence parents decision whether to have a Post-Mortem
		17. Parents may regret certain decisions made regarding Post-Mortem and funeral arrangements
Malm	2011	2. Clear, easily understandable and structured information given sensitively at appropriate times, helps parents through their experience	0.26	Sweden	Interviews	Content analysis	21
		3. Parents want privacy not abandonment
		9. To be involved in decision making parents appreciate being given options and the time to consider them
		13. Support and Information from staff may help parents who feel emotionally unprepared for a vaginal birth
		20. Parents should be supplied with information about what to expect post-natally
		21. A debriefing and follow-up appointment can help resolve uncertainty
Meaney	2013	16. There are many factors which influence parents decision whether to have a Post-Mortem	0.04	Republic of Ireland	Semi-structured interviews	Interpretive phenomenological analysis	6
Erlandsson	2011	1. Behaviours and actions of staff can have a memorable impact on parents	0.3	Sweden	Online survey	Content analysis	515
		3. Parents want privacy not abandonment
		6. Fathers may have different needs to mothers; they want to be involved in decision making and often focus on practical tasks
		9. To be involved in decision making parents appreciate being given options and the time to consider them
		10. Parents have a range of emotions and reactions because stillbirth is a life changing event
		13. Support and Information from staff may help parents who feel emotionally unprepared for a vaginal birth
		19. Parents would appreciate a healthcare system ready to provide emotional support following birth and discharge from hospital
Hogue	2012	12. Spending time and making memories with their baby should be an option that is supported and offered more than once	0.09	USA	Interviews	Descriptive statistics	291
		19. Parents would appreciate a healthcare system ready to provide emotional support following birth and discharge from hospital
O'Connell	2012	1. Behaviours and actions of staff can have a memorable impact on parents	0.35	Republic of Ireland	Questionnaire	Descriptive statistics	18
		2. Clear, easily understandable and structured information given sensitively at appropriate times, helps parents through their experience
		4. Research and multiprofessional training is important for all staff to improve standards of bereavement care
		6. Fathers may have different needs to mothers; they want to be involved in decision making and often focus on practical tasks
		7. Continuity of care and carer is important to parents
		12. Spending time and making memories with their baby should be an option that is supported and offered more than once
		15. Parents want improved training so that staff can provide tailored discussions and written information to help them make informed decisions about Post-Mortem and funeral arrangements
		20. Parents should be supplied with information about what to expect post-natally
Nordlund	2012	1. Behaviours and actions of staff can have a memorable impact on parents	0.26	Sweden	Online survey	Content analysis	84
		2. Clear, easily understandable and structured information given sensitively at appropriate times, helps parents through their experience
		3. Parents want privacy not abandonment
		8. Parents with a baby who died in-utero may feel that their care is not appropriately prioritised by staff
		12. Spending time and making memories with their baby should be an option that is supported and offered more than once
		21. A debriefing and follow-up appointment can help resolve uncertainty
Pullen	2012	1. Behaviours and actions of staff can have a memorable impact on parents	0.3	USA	Online survey	Constant comparison method	90
		2. Clear, easily understandable and structured information given sensitively at appropriate times, helps parents through their experience
		3. Parents want privacy not abandonment
		7. Continuity of care and carer is important to parents
		9. To be involved in decision making parents appreciate being given options and the time to consider them
		10. Parents have a range of emotions and reactions because stillbirth is a life changing event
		11. Staff should support parents to express their concerns
Kelley	2012	1. Behaviours and actions of staff can have a memorable impact on parents	0.7	USA	Focus groups	Iterative discourse analysis	14
		2. Clear, easily understandable and structured information given sensitively at appropriate times, helps parents through their experience
		3. Parents want privacy not abandonment
		4. Research and multiprofessional training is important for all staff to improve standards of bereavement care
		5. Parents wish for increased awareness and acknowledgement of stillbirth
		6. Fathers may have different needs to mothers; they want to be involved in decision making and often focus on practical tasks
		7. Continuity of care and carer is important to parents
		10. Parents have a range of emotions and reactions because stillbirth is a life changing event
		12. Spending time and making memories with their baby should be an option that is supported and offered more than once
		13. Support and Information from staff may help parents who feel emotionally unprepared for a vaginal birth
		15. Parents want improved training so that staff can provide tailored discussions and written information to help them make informed decisions about Post-Mortem and funeral arrangements
		18. Long delays and inconclusive results can cause distress to parents
		19. Parents would appreciate a healthcare system ready to provide emotional support following birth and discharge from hospital
		20. Parents should be supplied with information about what to expect post-natally
		21. A debriefing and follow-up appointment can help resolve uncertainty
		22. Support groups are helpful for many parents
Erlandsson	2013	2. Clear, easily understandable and structured information given sensitively at appropriate times, helps parents through their experience	0.09	Sweden	Online questionnaire	Descriptive statistics	840
		12. Spending time and making memories with their baby should be an option that is supported and offered more than once
Cacciatore	2013	1. Behaviours and actions of staff can have a memorable impact on parents	0.09	Sweden	Online questionnaire	Inductive manifest content analysis	135
		6. Fathers may have different needs to mothers; they want to be involved in decision making and often focus on practical tasks
Crawley	2013	19. Parents would appreciate a healthcare system ready to provide emotional support following birth and discharge from hospital	0.09	UK	Online questionnaire	Regression analysis	162
		20. Parents should be supplied with information about what to expect post-natally
Gavensteen	2013	1. Behaviours and actions of staff can have a memorable impact on parents	0.48	Norway	Questionnaire	Multivariate logistic regression analysis	101
		3. Parents want privacy not abandonment
		4. Research and multiprofessional training is important for all staff to improve standards of bereavement care
		11. Staff should support parents to express their concerns
		12. Spending time and making memories with their baby should be an option that is supported and offered more than once
		15. Parents want improved training so that staff can provide tailored discussions and written information to help them make informed decisions about Post-Mortem and funeral arrangements
		16. There are many factors which influence parents decision whether to have a Post-Mortem
		17. Parents may regret certain decisions made regarding Post-Mortem and funeral arrangements
		19. Parents would appreciate a healthcare system ready to provide emotional support following birth and discharge from hospital
		20. Parents should be supplied with information about what to expect post-natally
		21. A debriefing and follow-up appointment can help resolve uncertainty
