# Supplementary material for: Systematic review to understand and improve care after stillbirth: a review of parents’ and healthcare professionals’ experiences
Source: BMC Pregnancy Childbirth. 2016 Jan 25;16:16. doi: 10.1186/s12884-016-0806-2 (PMC4727309; doi:10.1186/s12884-016-0806-2)
Supplement: Additional file 4: — Staff Intensity Effect Size table, excel, description of individual articles used in the staff data set. (XLSX 13 kb) [file 12884_2016_806_MOESM4_ESM.xlsx]

## Sheet: Sheet1
Authors	Date	Abstracted findings	Intensity effect size	Country	Design	Analysis	Sample size
Curtis	2000	1. There are challenges that may prevent staff from providing effective bereavement care; Emotion, Knowledge and System based	0.25	UK	Semi-structured interviews	Oral history	10
		8. Experience and knowledge may ease the provision of bereavement care but can increase the emotional burden felt by staff
Nallen	2006	1. There are challenges that may prevent staff from providing effective bereavement care; Emotion, Knowledge and System based	0.5	Republic of Ireland	Focus groups	Thematic content analysis (Colaizzi’s framework)	18
		3. Emotional support and acknowledging the birth and death of a baby is an important part of bereavement care
		4. Continuity of care is important to staff
		6. Verbal and non-verbal communication skills are important
Fenwick	2007	1. There are challenges that may prevent staff from providing effective bereavement care; Emotion, Knowledge and System based	0.88	Australia	Questionnaire	Thematic analysis (Template analysis)	83
		2. Staff want improved training and a supportive working environment
		3. Emotional support and acknowledging the birth and death of a baby is an important part of bereavement care
		4. Continuity of care is important to staff
		5. Caring for bereaved parents can be rewarding for staff
		6. Verbal and non-verbal communication skills are important
		7. Providing parents with information, enabling them to be actively involved in decision making, is a staff priority
Hibbert	2011	1. There are challenges that may prevent staff from providing effective bereavement care; Emotion, Knowledge and System based	0.13	UK	Personal reflection	Not stated	1
Downe	2012	1. There are challenges that may prevent staff from providing effective bereavement care; Emotion, Knowledge and System based	0.75	UK	Online survey	Meta-ethnography	792
		2. Staff want improved training and a supportive working environment
		3. Emotional support and acknowledging the birth and death of a baby is an important part of bereavement care
		4. Continuity of care is important to staff
		5. Caring for bereaved parents can be rewarding for staff
		7. Providing parents with information, enabling them to be actively involved in decision making, is a staff priority
Heazell	2012	1. There are challenges that may prevent staff from providing effective bereavement care; Emotion, Knowledge and System based	0.25	UK	Cross-sectional online survey	Not stated	2631
		2. Staff want improved training and a supportive working environment
Begley	2003	1. There are challenges that may prevent staff from providing effective bereavement care; Emotion, Knowledge and System based	0.38	Republic of Ireland	Questionnaires, Diaries, Individual and group interviews	Induction analysis (Mariano)	125
		3. Emotional support and acknowledging the birth and death of a baby is an important part of bereavement care
		5. Caring for bereaved parents can be rewarding for staff
Cartwright	2005	1. There are challenges that may prevent staff from providing effective bereavement care; Emotion, Knowledge and System based	0.25	UK	Questionnaire & Focus group	Grounded theory	21
		4. Continuity of care is important to staff
McKenna	2011	1. There are challenges that may prevent staff from providing effective bereavement care; Emotion, Knowledge and System based	0.38	Australia	Semi-structured interviews	Thematic analysis (Grbich)	8
		2. Staff want improved training and a supportive working environment
		8. Experience and knowledge may ease the provision of bereavement care but can increase the emotional burden felt by staff
Rivaldi	2010	1. There are challenges that may prevent staff from providing effective bereavement care; Emotion, Knowledge and System based	0.38	Italy	Questionnaire	Not stated	150
		2. Staff want improved training and a supportive working environment
		7. Providing parents with information, enabling them to be actively involved in decision making, is a staff priority
Verline	2012	1. There are challenges that may prevent staff from providing effective bereavement care; Emotion, Knowledge and System based	0.25	Republic of Ireland	Survey	Not stated	Not stated
		2. Staff want improved training and a supportive working environment
Kelley	2012	1. There are challenges that may prevent staff from providing effective bereavement care; Emotion, Knowledge and System based	0.5	USA	Focus groups	Iterative discourse analysis	8
		2. Staff want improved training and a supportive working environment
		3. Emotional support and acknowledging the birth and death of a baby is an important part of bereavement care
		6. Verbal and non-verbal communication skills are important
Puia	2013	1. There are challenges that may prevent staff from providing effective bereavement care; Emotion, Knowledge and System based	0.63	USA	Open-ended questionnaire	Content analysis (Krippendorff)	91
		2. Staff want improved training and a supportive working environment
		3. Emotional support and acknowledging the birth and death of a baby is an important part of bereavement care
		4. Continuity of care is important to staff
		5. Caring for bereaved parents can be rewarding for staff
Farrow	2013	1. There are challenges that may prevent staff from providing effective bereavement care; Emotion, Knowledge and System based	0.25	USA	Questionnaire	Statistical	365
		8. Experience and knowledge may ease the provision of bereavement care but can increase the emotional burden felt by staff
